# Supplementary material for: Wing Morphology, Foraging Strategies, and Flight Performance in Six Sympatric Species of Molossid Bats (Chiroptera: Molossidae) from Argentina
Source: Integr Org Biol. 2025 Nov 14;7(1):obaf044. doi: 10.1093/iob/obaf044 (PMC12690267; doi:10.1093/iob/obaf044)
Supplement: obaf044_Supplemental_Files [file obaf044_supplemental_files.zip]

Archive with 3 entries (3 files):
- Supplementary Material 1-Argoitia et al. 2025.docx
- Supplementary Material 2-Argoitia et al. 2025.docx
- Supplementary Material 3-Argoitia et al. 2025.docx
